# Supplementary material for: Transparent and Efficient Wood-Based Triboelectric Nanogenerators for Energy Harvesting and Self-Powered Sensing
Source: Polymers (Basel). 2024 Apr 26;16(9):1208. doi: 10.3390/polym16091208 (PMC11085067; doi:10.3390/polym16091208)
Supplement: Supplementary file 1 [file polymers-16-01208-s001.zip]

Archive with 1 entries (1 files):
- polymers-2941945-supplementary.pdf
